# Supplementary material for: Effectiveness of a Fully Online Scientific Research Works Peer Support Group Model for Research Capacity Building Through Conducting Systematic Reviews Among Health Care Professionals: Retrospective Cohort Studies
Source: JMIR Med Educ. 2025 Oct 2;11:e78862. doi: 10.2196/78862 (PMC12490813; doi:10.2196/78862)
Supplement: Multimedia Appendix 2 [file mededu-v11-e78862-s002.xlsx]

## Sheet: Multimedia appendix 2 citations
Number	Citation	Journal	Whether indexed in the Web of Science	JIF 2024	Citation_Count_Google_scholar	mandate an Article Processing Charge	Mentee's profession
1	Yoshida N, Saito Y, Tsujimoto Y, Taito S, Banno M, Kataoka Y, Yamashita T, Hirata K. The impact of antibiotics on the metabolic status of obese adults without bacterial infection: a systematic review and meta-analysis. Ann Transl Med [Internet]. 2020 Sep;8(17):1059. Available from: http://atm.amegroups.com/article/view/51067/html	Ann Transl Med	1	NA	7	0	Cardiologist (specializing in gut microbiome and metabolism)_x000D_
2	Kuniyoshi Y, Tsujimoto Y, Banno M, Taito S, Ariie T. Neonatal jaundice, phototherapy and childhood allergic diseases: an updated systematic review and meta-analysis. Pediatr Allergy Immunol. 2021;32(4):690-701. Accepted Author Manuscript. https://doi.org/10.1111/pai.13456	Pediatr Allergy Immunol	1	4.5	29	0	Pediatrician
3	Morio K, Kurata Y, Kawaguchi-Sakita N, Shiroshita A, Kataoka Y. Efficacy of Metformin in Patients With Breast Cancer Receiving Chemotherapy or Endocrine Therapy: Systematic Review and Meta-analysis. Ann Pharmacother [Internet]. 2021 Jun 17;106002802110257. Available from: http://journals.sagepub.com/doi/10.1177/10600280211025792	Ann Pharmacother	1	2.3	8	0	Pharmacist (specializing in chemotherapy)
4	Yamamoto N, Ogawa T, Banno M, Watanabe J, Noda T, Schermann H, Ozaki T. Cement augmentation of internal fixation for trochanteric fracture: a systematic review and meta-analysis. Eur J Trauma Emerg Surg [Internet]. 2021 Jul 5; Available from: https://link.springer.com/10.1007/s00068-021-01746-5	Eur J Trauma Emerg Surg	1	2.2	7	0	Orthopedic surgeon (specializing in trauma surgery)
5	Wada Y, Otaka Y, Mukaino M, Tsujimoto Y, Shiroshita A, Kawate N, Taito S. The effect of ankle-foot orthosis on ankle kinematics in individuals after stroke: A systematic review and meta-analysis. PM&R [Internet]. 2021 Aug 9;pmrj.12687. Available from: https://onlinelibrary.wiley.com/doi/10.1002/pmrj.12687	PM&R	1	2.8	19	0	Rehabilitation medicine physician
6	Okano H, Mayumi T, Kataoka Y, Banno M, Tsujimoto Y, Shiroshita A, Taito S, Tokumine J. Outcomes of Simulation-Based Education for Vascular Access: A Systematic Review and Meta-Analysis. Cureus [Internet]. 2021 Aug 15; Available from: https://www.cureus.com/articles/66477-outcomes-of-simulation-based-education-for-vascular-access-a-systematic-review-and-meta-analysis	Cureus	1	1.3	21	0	Intensivist
7	Kyo M, Shimatani T, Hosokawa K, Taito S, Kataoka Y, Ohshimo S, Shime N. Patient-ventilator asynchrony, impact on clinical outcomes and effectiveness of interventions: a systematic review and meta-analysis. J Intensive Care [Internet]. 2021 Dec 16;9(1):50. Available from: https://jintensivecare.biomedcentral.com/articles/10.1186/s40560-021-00565-5	J Intensive Care	1	4.7	55	1	Intensivist
8	Yamashina T, Hanaoka N, Setoyama T, Watanabe J, Banno M, Marusawa H. Efficacy of Underwater Endoscopic Mucosal Resection for Nonpedunculated Colorectal Polyps: A Systematic Review and Meta-Analysis. Cureus [Internet]. 2021 Aug 17; Available from: https://www.cureus.com/articles/66442-efficacy-of-underwater-endoscopic-mucosal-resection-for-nonpedunculated-colorectal-polyps-a-systematic-review-and-…	Cureus	1	1.3	14	0	Endoscopist
9	Mori H, Fukatsu M, Ohkawara H, Oka Y, Kataoka Y, Taito S, Ikezoe T. Heterogeneity in the diagnosis of plasmablastic lymphoma, plasmablastic myeloma, and plasmablastic neoplasm: a scoping review. Int J Hematol [Internet]. 2021 Aug 30; Available from: https://link.springer.com/10.1007/s12185-021-03211-w	Int J Hematol	1	1.8	16	0	Hematologist
10	Saka N, Hoshika S, Inoue M, Watanabe J, Banno M. Below- or above-elbow immobilization in conservative treatment of distal radius fractures: a systematic review and meta-analysis. Injury [Internet]. 2021 Dec; Available from: https://linkinghub.elsevier.com/retrieve/pii/S002013832101007X	Injury	1	2	6	0	Orthopedic surgeon
11	Ichimasa K, Kudo S, Miyachi H, Kouyama Y, Mochizuki K, Takashina Y, Maeda Y, Mori Y, Kudo T, Miyata Y, Akimoto Y, Kataoka Y, Kubota T, Nemoto T, Ishida F, Misawa M. Current problems and perspectives of pathological risk factors for lymph node metastasis in T1 colorectal cancer: a systematic review. Dig Endosc [Internet]. 2021 Dec 23; Available from: https://onlinelibrary.wiley.com/doi/10.1111/den…	Dig Endosc	1	4.7	57	0	Endoscopist
12	Okami Y, Tsunoda H, Watanabe J, Kataoka Y. Efficacy of a meal sequence in patients with type 2 diabetes: a systematic review and meta-analysis. BMJ Open Diabetes Res Care [Internet]. 2022 Feb 24;10(1):e002534. Available from: https://drc.bmj.com/lookup/doi/10.1136/bmjdrc-2021-002534	BMJ Open Diabetes Res Care	1	4.1	7	1	Registered dietitian
13	Tsunoda H, Okami Y, Honda Y, Shiroshita A, Kataoka Y, Tsujimoto Y, Matsumura K. Effectiveness of angiotensin converting enzyme inhibitors in preventing pneumonia: A systematic review and meta-analysis. J Gen Fam Med [Internet]. 2022 Mar 10; Available from: https://onlinelibrary.wiley.com/doi/10.1002/jgf2.532	J Gen Fam Med	1	2.3	8	1	General physician
14	Ichikawa M, Akiyama T, Tsujimoto Y, Anan K, Yamakawa T, Terauchi Y. Efficacy of education on injection technique for patients diagnosed with diabetes with lipohypertrophy: systematic review and meta-analysis. BMJ Open [Internet]. 2022;12(3). Available from: https://bmjopen.bmj.com/content/12/3/e055529	BMJ Open	1	2.3	4	1	Endocrinologist
15	Okazaki Y, Tsujimoto Y, Yamada K, Saka N, Ariie T, Taito S, Banno M, Kataoka Y, Watanabe N. The impact of government lockdowns on the mental health of the general population: A systematic review and meta-analysis. Cureus [Internet]. 2025 Apr 30 [cited 2025 May 1];17(4). Available from: http://dx.doi.org/10.7759/cureus.83249	Cureus	1	1.3	0	0	Emergency physician
16	Ariie T, Tsutsumi Y, Taito S. The methodological quality of physical therapy related trials published in open access and subscription journal: A cross sectional meta-epidemiological study. Am J Phys Med Rehabil [Internet]. 2022 Apr 13;Publish Ah. Available from: https://journals.lww.com/10.1097/PHM.0000000000002029	Am J Phys Med Rehabil	1	2.4	2	0	Physical therapist
17	Kanaoka K, Iwanaga Y, Tsujimoto Y, Shiroshita A, Suzuki T, Nakai M, Miyamoto Y. Quality indicators for acute cardiovascular diseases: a scoping review. BMC Health Serv Res [Internet]. 2022 Dec 5;22(1):862. Available from: https://bmchealthservres.biomedcentral.com/articles/10.1186/s12913-022-08239-0	BMC Health Serv Res	1	3	11	1	Cardiologist
18	Hayashi M, Kano K, Kuroda N, Yamamoto N, Shiroshita A, Kataoka Y. Comparative efficacy of sedation or analgesia methods for reduction of anterior shoulder dislocation: a systematic review and network meta・・ｻﾂ・・ｻanalysis. Acad Emerg Med [Internet]. 2022 Jul 25; Available from: https://onlinelibrary.wiley.com/doi/10.1111/acem.14568	Acad Emerg Med	1	3.2	17	0	Emergency physician
19	Itagaki Y, Yoshida N, Banno M, Momosaki R, Yamada K, Hayakawa M. Efficacy of albumin with diuretics in mechanically ventilated patients with hypoalbuminemia: A systematic review and meta-analysis. Medicine (Baltimore) [Internet]. 2022 Sep 16;101(37):e30276. Available from: https://journals.lww.com/10.1097/MD.0000000000030276	Medicine (Baltimore)	1	1.4	5	1	Surgeon
20	Kamo T, Wada Y, Okamura M, Sakai K, Momosaki R, Taito S. Repetitive peripheral magnetic stimulation for impairment and disability in people after stroke. Cochrane Database Syst Rev [Internet]. 2022 Sep 28;2022(9). Available from: http://doi.wiley.com/10.1002/14651858.CD011968.pub4	Cochrane Database Syst Rev	1	9.4	60	0	Physical therapist
21	Matsui R, Watanabe J, Banno M, Inaki N, Fukunaga T. Association of visceral adipose tissue with postoperative outcome in upper gastrointestinal cancer: a systematic review and meta-analysis. Am J Clin Nutr [Internet]. 2022 Sep 27; Available from: https://academic.oup.com/ajcn/advance-article/doi/10.1093/ajcn/nqac273/6724383	Am J Clin Nutr	1	6.9	17	0	Surgeon
22	Uemoto Y, Yamanaka T, Kataoka Y, Wada Y, Aoyama Y, Kizawa R, Yamaguchi T, Kikawa Y, Mukai H, Taira N. Efficacy of Telemedicine Using Videoconferencing Systems in Outpatient Care for Patients With Cancer: A Systematic Review and Meta-Analysis. JCO Clin Cancer Informatics [Internet]. 2022 Nov;(6). Available from: https://ascopubs.org/doi/10.1200/CCI.22.00084	JCO Clin Cancer Informatics	1	2.8	18	0	Surgeon
23	Someko H, Okazaki Y, Tsujimoto Y, Ishikane M, Kubo K, Kakehashi T. Diagnostic accuracy of rapid antigen tests in cerebrospinal fluid for pneumococcal meningitis: a systematic review and meta-analysis. Clin Microbiol Infect [Internet]. 2022 Dec; Available from: https://linkinghub.elsevier.com/retrieve/pii/S1198743X2200605X	Clin Microbiol Infect	1	8.5	7	0	Neurologist
24	Miura T, Kijima H, Kimura R, Watanabe J, Okazaki Y, Miyakoshi N. Efficacy and Safety of Acetabular Cup without Screw Fixation in Total Hip Arthroplasty: A Systematic Review and Meta-Analysis. Medicina (B Aires) [Internet]. 2022 Aug 5;58(8):1058. Available from: https://www.mdpi.com/1648-9144/58/8/1058	Medicina (B Aires)	1	2.4	6	0	Orthopedic surgeon
25	Shimamura Y, Kuniyoshi Y, Ueta H, Miyauchi T, Yamazaki H, Tsujimoto Y. A Comparison Between the Efficacy and Safety of Endovascular Arteriovenous Fistula Creation and Surgical Fistula Creation: A Systematic Review and Meta-Analysis. Cureus [Internet]. 2022 May 17; Available from: https://www.cureus.com/articles/96789-a-comparison-between-the-efficacy-and-safety-of-endovascular-arteriovenous-fistu…	Cureus	1	1.3	4	0	Nephrologist
26	Kamimura Y, Kamijo K, Banno M, Tsuji T, Aoki Y, Ito H, Tanaka M, Sobue K. Efficacy of intravenous dexamethasone on postoperative pain after caesarean delivery under spinal anaesthesia with an intrathecal long-acting opioid: a systematic review and meta-analysis. J Anesth [Internet]. 2023 Mar 25; Available from: https://link.springer.com/10.1007/s00540-023-03183-7	J Anesth	1	2.7	7	0	Anesthesiologist
27	Yoshihiro S, Taito S, Yamauchi K, Kina S, Terayama T, Tsutsumi Y, Kataoka Y, Unoki T. Follow-up focused on psychological intervention initiated after intensive care unit in adult patients and informal caregivers: a systematic review and meta-analysis. PeerJ [Internet]. 2023 Jun 9 [cited 2023 Jun 9];11:e15260. Available from: https://peerj.com/articles/15260/	PeerJ	1	2.4	4	1	Pharmacist (specializing in intensive care)
28	Imai E, Watanabe J, Okano H, Yokozuka M. Efficacy and safety of supraclavicular versus infraclavicular approach for subclavian vein catheterisation: An updated systematic review and meta-analysis of randomised controlled trials. Indian J Anaesth [Internet]. 2023 Jun 14;67(6):486・・496. Available from: https://journals.lww.com/10.4103/ija.ija_837_22	Indian J Anaesth	1	1.9	3	0	Anesthesiologist
29	Tsuge T, Yamamoto N, Taito S, Miura T, Shiratsuchi D, Yorifuji T. Efficacy of telerehabilitation for patients after hip fracture surgery: A systematic review and meta-analysis. J Telemed Telecare [Internet]. 2023 Jul 7; Available from: http://journals.sagepub.com/doi/10.1177/1357633X231181632	J Telemed Telecare	1	3.2	6	0	Physical therapist
30	Sato T, Taito S, Nakashima Y, Sakai K, Kako J. Safety and Feasibility of Fan Therapy for Dyspnea: A Scoping Review. Cureus [Internet]. 2023 Aug 17; Available from: https://www.cureus.com/articles/174208-safety-and-feasibility-of-fan-therapy-for-dyspnea-a-scoping-review	Cureus	1	1.3	10	0	Nurse (specializing in intensive care)
31	Kamijo K, Ishida K, Oide S, Anan K, Taito S, Kataoka Y, Chikazawa K. Efficacy and Safety of the Surgery-First Approach Compared to the Chemotherapy-First Approach for Treating Low-Risk Gestational Trophoblastic Neoplasia: A Systematic Review and Meta-Analysis. Cureus [Internet]. 2023 Sep 21 [cited 2023 Sep 22];15(9). Available from: https://www.cureus.com/articles/187748-efficacy-and-safety-of-th…	Cureus	1	1.3	4	0	Gynecologist
32	Okamura M, Kataoka Y, Taito S, Fujiwara T, Ide A, Oritsu H, Shimizu M, Shimizu Y, Someya R, Konishi M. Early mobilization for acute heart failure: A scoping and a systematic review. J Cardiol [Internet]. 2023 Oct 4; Available from: https://www.sciencedirect.com/science/article/pii/S0914508723002393	J Cardiol	1	2.6	4	0	Physical therapist
33	Kimura R, Yamamoto N, Watanabe J, Ono Y, Hongo M, Miyakoshi N. Comparative efficacy of ultrasound guidance and fluoroscopy or computed tomography guidance in spinal nerve injections: a systematic review and meta-analysis. Eur Spine J [Internet]. 2023 Oct 6; Available from: https://link.springer.com/10.1007/s00586-023-07968-y	Eur Spine J	1	2.7	5	0	Orthopedic surgeon
34	Nakao S, Kamo T, Someko H, Okamura M, Tsujimoto Y, Ogihara H, Sato S, Maniwa S. Peer Support for Patients With Heart Failure: A Systematic Review and Meta-Analysis. Cureus [Internet]. 2023 Oct 9; Available from: https://www.cureus.com/articles/181757-peer-support-for-patients-with-heart-failure-a-systematic-review-and-meta-analysis	Cureus	1	1.3	1	0	Physical therapist
35	Nakashima Y, Iwaki D, Kataoka Y, Ariie T, Taito S, Nishikawa Y, Mio N, Mikami Y. Efficacy of neuromuscular electrical stimulation for thoracic and abdominal surgery: A systematic review and meta-analysis. Cipriano G, editor. PLoS One [Internet]. 2023 Nov 30;18(11):e0294965. Available from: https://dx.plos.org/10.1371/journal.pone.0294965	PLoS One	1	2.6	1	1	Physical therapist
36	Saishoji Y, Yamamoto N, Fujiwara T, Mori H, Taito S. Epley manoeuvre's efficacy for benign paroxysmal positional vertigo (BPPV) in primary-care and subspecialty settings: a systematic review and meta-analysis. BMC Prim Care [Internet]. 2023 Dec 2;24(1):262. Available from: https://bmcfampract.biomedcentral.com/articles/10.1186/s12875-023-02217-z	BMC Prim Care	1	2.6	6	1	General physician
37	Yoshimatsu Y, Ohtake Y, Ukai M, Miyagami T, Morikawa T, Shimamura Y, Kataoka Y, Hashimoto T. -Diagnose, Treat, and SUPPORT-. Clinical competencies in the management of older adults with aspiration pneumonia: a scoping review. Eur Geriatr Med [Internet]. 2023 Dec 7; Available from: http://dx.doi.org/10.1007/s41999-023-00898-4	Eur Geriatr Med	1	3.6	7	0	Geriatrician
38	Kotake K, Hosokawa T, Tanaka M, So R, Banno M, Kataoka Y, Shiroshita A, Hashimoto Y. Efficacy and safety of alcohol reduction pharmacotherapy according to treatment duration in patients with alcohol dependence or alcohol use disorder: A systematic review and network meta-analysis. Addiction [Internet]. 2024 Jan 3;n/a(n/a). Available from: https://doi.org/10.1111/add.16421	Addiction	1	5.3	8	0	Pharmacist
39	Wada Y, Watanabe J, Yamamoto N, Kubota T, Kamijo K, Hirano D, Takahashi H, Fujiwara H. Association between earthquakes and perinatal outcomes: A systematic review and meta-analysis. Int J Gynecol Obstet [Internet]. 2024 Jan 17; Available from: https://obgyn.onlinelibrary.wiley.com/doi/10.1002/ijgo.15369	Int J Gynecol Obstet	1	2.4	2	0	Gynecologist
40	Hatano M, Koizumi Y, Yamamoto N, Miyoshi K, Kawabata K, Tanaka T, Tanaka S, Shiroshita A, Kataoka Y. Anti-osteoporotic drug efficacy for periprosthetic bone loss after total hip arthroplasty: A systematic review and network meta-analysis. J Orthop Sci [Internet]. 2024 Feb; Available from: https://linkinghub.elsevier.com/retrieve/pii/S0949265824000125	J Orthop Sci	1	1.4	5	0	Orthopedic surgeon
41	Komiya S, Watanabe J, Terayama T, Kamijo K, Okada H. Efficacy and safety of follitropin delta versus follitropin alpha/beta in infertility treatment: A systematic review and meta-analysis. Reprod Med Biol [Internet]. 2024 Jan 25;23(1). Available from: https://onlinelibrary.wiley.com/doi/10.1002/rmb2.12573	Reprod Med Biol	1	3.3	2	1	Gynecologist
42	Aita T, Nakagawa H, Takahashi S, Naganuma T, Anan K, Banno M, Hamaguchi S. Utility of shaking chills as a diagnostic sign for bacteremia in adults: a systematic review and meta-analysis. BMC Med [Internet]. 2024 Jun 11;22(1):240. Available from: https://bmcmedicine.biomedcentral.com/articles/10.1186/s12916-024-03467-z	BMC Med	1	8.3	5	1	General physician
43	Miyaguchi R, Masuda F, Sumi Y, Kadotani H, Ozeki Y, Banno M, Kuniyoshi Y. Prevalence of depression or depressive state in patients with restless legs syndrome: A systematic review and meta-analysis. Sleep Med Rev [Internet]. 2024 Jul;101975. Available from: https://linkinghub.elsevier.com/retrieve/pii/S1087079224000790	Sleep Med Rev	1	9.7	5	0	Medical student
44	Yasuo S, Hayashi M, Suda C, Kataoka Y, Taito S, Imai E, Sazanami K. Efficacy of Local Anesthesia for Radial Artery Puncture Pain: A Systematic Review and Network Meta-Analysis. Cureus [Internet]. 2024 Jul 16; Available from: https://www.cureus.com/articles/268347-efficacy-of-local-anesthesia-for-radial-artery-puncture-pain-a-systematic-review-and-network-meta-analysis	Cureus	1	1.3	1	0	Anesthesiologist
45	Hagiyama A, Yamamoto N, Watanabe J, Tsuge T, Nakashima Y, Nakao S, Sato H, Yorifuji T. Efficacy of Protein and Essential Amino Acid Supplementation in Lower Limb Surgeries: A Systematic Review and Meta-Analysis. Cureus [Internet]. 2024 Sep 11; Available from: https://www.cureus.com/articles/287385-efficacy-of-protein-and-essential-amino-acid-supplementation-in-lower-limb-surgeries-a-systematic-re…	Cureus	1	1.3	0	0	Physical therapist
46	Suda C, Yamamoto N, Tsuge T, Hayashi M, Suzuki K, Ikuta Y, Banno M. Enhancing Reporting Quality Using the Preferred Reporting Items for Systematic Review and Meta-Analysis 2020 in Systematic Reviews of Emergency Medicine Journals: A Cross-Sectional Study. Cureus [Internet]. 2025 Jan 30; Available from: https://www.cureus.com/articles/334799-enhancing-reporting-quality-using-the-preferred-reportin…	Cureus	1	1.3	0	0	Surgon
47	Endo K, Yamamoto N, Taito S, Tsuge T, Nakashima Y, Suzuki K, Kaneko T, Okoshi K. Classifications and Treatment Management of Fragility Fracture of the Pelvis: A Scoping Review. Injury [Internet]. 2025 Feb;112206. Available from: https://linkinghub.elsevier.com/retrieve/pii/S002013832500066X	Injury	1	2	2	0	Orthopedic surgeon
48	Ohyama T, Yoshihiro S, Fujikura T, Miyauchi T, Kataoka Y. Effect of everolimus administration on renal function in renal transplant recipients: A systematic review and dose・・ｻﾂ・・ｻresponse meta-analysis. Transplant Rev (Orlando) [Internet]. 2025 Feb 1 [cited 2025 Feb 22];39(100911):100911. Available from: http://dx.doi.org/10.1016/j.trre.2025.100911	Transplant Rev	1	2.5	1	0	Transplant surgeon
49	Honda S, Murata K, Sakamoto M, Shiroshita A, Saka N, Otsuki B, Shimizu T, Sono T, Masuda S, Shima K, Matsuda S. Effect of Rheumatoid Arthritis on Postoperative Outcomes in Patients with Lumbar Spinal Disorders: A Systematic Review and Meta-Analysis. Glob Spine J [Internet]. 2025 Jan 29; Available from: https://journals.sagepub.com/doi/10.1177/21925682251318265	Glob Spine J	1	3	1	1	Orthopedic surgeon
50	Nitta Y, Kamimura Y, Shiroshita A, Kido K. Concomitant Use of Intravenous Remimazolam With Inhalation Anesthesia and Subsequent Emergence Delirium in Children: A Systematic Review and Meta-Analysis. Cureus [Internet]. 2025 Mar 4; Available from: https://www.cureus.com/articles/344788-concomitant-use-of-intravenous-remimazolam-with-inhalation-anesthesia-and-subsequent-emergence-delirium-in-childre…	Cureus	1	1.3	1	0	Anesthesiologist
Citations were counted from Google Scholar on August 1	2025
One researcher visually inspected each journal's author instructions to assess its article processing charge policies.
